# Supplementary material for: Determinants of Adherence to a Ketogenic Diet in Patients with Heart Failure with Reduced Ejection Fraction
Source: Nutrients. 2026 Jun 9;18(12):1857. doi: 10.3390/nu18121857 (PMC13304560; doi:10.3390/nu18121857)
Supplement: Supplementary file 1 [file nutrients-18-01857-s001.zip]

Archive with 1 entries (1 files):
- nutrients-4342667-supplementary.pdf
